# Supplementary material for: Using Slit-Lamp Images for Deep Learning-Based Identification of Bacterial and Fungal Keratitis: Model Development and Validation with Different Convolutional Neural Networks
Source: Diagnostics (Basel). 2021 Jul 12;11(7):1246. doi: 10.3390/diagnostics11071246 (PMC8307675; doi:10.3390/diagnostics11071246)
Supplement: Supplementary file 1 [file diagnostics-11-01246-s001.zip]

Archive with 1 entries (1 files):
- diagnostics-1238644-supplementary.pdf
